# Supplementary material for: Quality-of-Life Determinants in People with Diabetes Mellitus in Europe
Source: Int J Environ Res Public Health. 2021 Jun 28;18(13):6929. doi: 10.3390/ijerph18136929 (PMC8297329; doi:10.3390/ijerph18136929)
Supplement: Supplementary file 1 [file ijerph-18-06929-s001.zip]

Archive with 1 entries (1 files):
- ijerph-1222870-supplementary.pdf
